# Supplementary material for: Bootstrap-Augmented Analysis of Non-Linear Associations Between Glucose, hsCRP, and First Myocardial Infarction in a Cardiovascular Population
Source: Int J Mol Sci. 2026 Feb 20;27(4):2025. doi: 10.3390/ijms27042025 (PMC12941044; doi:10.3390/ijms27042025)
Supplement: Supplementary file 1 [file ijms-27-02025-s001.zip]

Archive with 9 entries (8 files):
- ijms-4135424-supplementary/
- ijms-4135424-supplementary/Figure S1.pdf
- ijms-4135424-supplementary/Figure S2.pdf
- ijms-4135424-supplementary/Table S1.xlsx
- ijms-4135424-supplementary/Table S2.pdf
- ijms-4135424-supplementary/Table S3.pdf
- ijms-4135424-supplementary/Table S4.pdf
- ijms-4135424-supplementary/Table S5.pdf
- ijms-4135424-supplementary/Table S6.pdf
