# Supplementary material for: Bootstrap-Augmented Analysis of Non-Linear Associations Between Glucose, hsCRP, and First Myocardial Infarction in a Cardiovascular Population
Source: Int J Mol Sci. 2026 Feb 20;27(4):2025. doi: 10.3390/ijms27042025 (PMC12941044; doi:10.3390/ijms27042025)
Supplement: Supplementary file 1 [file ijms-27-02025-s001.zip › ijms-4135424-supplementary/Table S1.xlsx]

## Sheet: Arkusz1
ID	MI	eGFR	TC	HDL	TG	hsCRP	glucose
1	0	74	196	57	116	0.21	97
2	0	108	149	24	119	95	88
5	0	66	168	73	91	1.21
6	0	97	183	43	163		103
8	0	80	114	30	70	6	92
11	1	81	188	40	68	9.34	139
12	0	60	213	49	116	0.36	129
15	1	60	178	37	114	20.33	146
16	0	93	240	44	154	2.13	91
17	0	83	138	46	76	1.61	89
18	0	94	263	73	110	3.83	131
19	0	47	204	30	105	13.38	123
22	0	54	162	21	148	11.89	127
24	0	83	183	48	97	7.32	101
26	1	86	163	47	89	7.5	119
27	1	67	171	22	158	23.67	169
28	0	68	212	83	101	1.4	89
29	0	80	195	54	238	1.73	146
30	0	46	122	30	246	4.07	193
31	0	96	142	31	121	34.83	114
33	0	47	236	42	111	3.71	99
34	1	64	142	52	123	5.04	107
36	1	49	136	49	178	46.55	160
39	0	50					132
40	0	92	130	42	98	65.11	114
41	1	75	188	74	145	10.05	102
42	0	49	170	41	129	81.93	185
44	0	64	170	42	127	7.94	92
46	0	71	253	49	150	1.57	96
48	0	43	130	51	72	2.51	127
50	0	117	173	66	94	1.36	101
51	0	43	176	48	140		111
52	0	42	182	60	103	6.01	135
53	0	73	189	42	104	38.58	283
56	1	83	209	48	123	20.64
57	0	64	269	50	130	4.08	91
58	0	60	253	73	171	1.49	116
59	0	70	186	44	79	16.76	119
60	0	61	300	73	114	139.53	108
61	0	112	259	54	222	7.2	99
63	1	76	106	33	254	9.01	401
65	1	57	137	37	107	5.4	177
66	0	66	145	60	74	2.25	110
68	0	61	239	40	257	3.35	266
71	0	64	168	67	70	46.03	181
72	0	93	150	44	153	3.37	109
73	0	79	179	40	160		101
74	0	132	219	46	101		93
75	1	60	216	35	456	6.24	110
78	1	42	203	64	133	35.94	329
80	0	50	151	35	130	5.41	112
82	0	60	188	70	89		111
83	0	50	114	43	88	3.6	82
85	0	126	232	38	554	1.64	122
86	0	71	246	68	131		91
87	0	95	247	51	184		113
88	0	38	178	44	88	0.89	169
89	0	125	111	38	121	52.51	90
90	0	95	145	34	94	27.87	138
91	0	101	144	46	45	0.51	71
92	0	73	245	57	151	1.19	101
94	1	63	197	42	159	5.85	92
95	0	77	142		83	7.21	117
96	1	62	247	33	611		104
97	0	31	258	76	123	12.4	97
101	0	62	137	48	182	12.39	202
104	0	69	155	63	66		104
107	0	56	253	74	158	3.77	159
108	0	49	117	35	80	15.63	101
110	1	68	159	32	136		104
111	0	64	112	38	136	76.38	254
112	1	62	213	53	109	4.46	142
113	1	56	319	42	213	6.61	188
114	0	42	150	47	185	24.23	183
117	0	76	216	39	146	15.69	107
118	0	64	157	45	109	7.72	165
122	0	81	128	36	228	3.31	239
123	0	116	142	49	130	1.31	91
126	1	22	157	49	84	161.59	163
127	0	61	172	47	135	0.65	135
128	0	66	154	42	154	0.99	105
130	1	54	195	45	147	1.83	114
131	0	65	168	33	113	6.5	104
132	0	52	136	49	88	2.3	99
134	1	113	232	33	265	57.4	117
135	1	66	197	78	61	1.66	100
136	1	76	198	46	116	2.57	129
137	0	52	139	37	95	11.2	110
139	0	84	168	40	296	0.67	104
140	0	48	277	42	308	13.74	145
143	0	83				0.59
144	0	28	179	79	56	1.78	88
145	0	62	231	57	88	0.99	93
147	0	39	204	39	205	1.47	145
148	1		182	36	148	86.68	73
150	1	99	208	40	171	79.54	127
152	0	70	173	40	110	0.81	166
154	0	70	128	34	204	0.23	100
155	1	81	212	45	153	84.27	102
156	0	70				3.44	104
157	1	110	295	54	124	10.69	115
159	0	28	175	32	334	69.1	155
161	0	46	110	42	63	16.94	114
163	0	90	149	40	106	1.62	107
164	0	68	134	41	100	1.87	101
165	0	21	151	33	121	86.91	136
172	0	52	217	74	105	2.67	93
173	0	77	139	52	90	2.73	104
175	0	71	214	70	74	22.62	100
176	0	85	202	65	292		168
177	1	52	272	51	169	8.58	256
178	0	83	181	63	66	0.5	237
179	0	75		36	140	7.27	116
180	0	80	146	36	188	1.05	227
182	0	84	251	55	128	4.5	104
183	0	46	137	24	117	7.9	101
184	0	76	166	69	79		96
185	0	75	228	57	102	1.22	119
186	0	64	155	46	168	3.48	210
188	0	45	134	27	133	6.93	181
189	0	55	171	72	69	2.59	105
195	0	76	183	71	62	2.78	103
197	0	67	167	55	86	3.2	121
198	1	99	221	47	113		94
200	0	85	210	44	124	0.47	99
201	0	52	241	50	320	4.46	96
202	0	96	213	53	234	0.36	97
203	0	37	122	35	86	18.36	82
205	0	87	117	39	76	312.72	106
207	0	72	272	44	234	21.67	223
208	0	87	220	68	127	3.13	142
209	0	69	81	33	73	8.23	203
210	0	93	139	27	147	1.24	89
211	0	87	94	23	112	67.83	214
212	0	41	223	69	71	0.9	135
214	0	91	300	73	134	0.72	100
215	0		167	52	113		112
216	0		275	64	158	7.26	140
217	0		247	63	164		93
218	0	114	157	36	114	3.95	121
219	0	102	288	72	112	1.39	106
220	0	108	250	69	106	2.63	157
221	0		156	66	69	0.3	109
222	0	99	193	48	231	6.28	111
224	0	87	125	42	87	0.28	81
225	0	52	120	33	156	102.42	198
226	1	45	182	76	72	1.32	142
227	0	60	192	44	113		101
228	1	62	221	81	104	8.55	239
229	0	50	201	53	134	4.24	109
230	0	70	159	56	78	6.3	106
231	0	79	128	38	91	4.3	123
233	0	58	276	62	135	20.57	157
234	0	78	123	38	173	0.3	157
235	0	67	165	59	104	1.26	82
236	0	55	134	41	99	3	134
238	0	45	145	32	108	0.62	92
240	0	62	172	31	190	0.84	209
243	1	94	198	41	164	6.66	201
245	0	85	185	64	115	1.26	296
246	0	60	199	56	127
248	0	57				1.03
249	0	84	189	61	58		108
250	0	61	166	81	88	1	118
251	1	55	144	50	144	4.02	110
253	0	95	162	49	162		201
254	1	47	241	43	221	24.98	168
256	0	48	154	46	85	3.43	101
257	0	72	374	75	274	0.39	96
259	0	87				0.7	79
260	0	84	189	41	272	14.7	109
262	0	55	307	49	185	2.03	137
263	0	51	248	71	163	0.74	106
264	0	78	197	74	102	1.28	88
265	0	63	207	52	100	2.59	117
267	0	58	182	40	177	2.1	103
268	0	49	231	52	173	11.65	122
269	0	82	231	72	61	147.52	101
270	0	43	158	48	89	12.08	106
272	0	94	172	56	125	1.15	103
273	0	56	245	82	373	22.89	197
274	0	60	198	66	110	6.1	105
277	0	120	121	52	108	0.63	84
278	0	70	205	51	105	0.31	101
280	0	79	171	36	175	5.17	212
281	1	96	115	51	113	1.1	151
282	1	56	264	49	218	25.86	102
283	0	44	193	63	90	15.52	100
284	0	47	149	41	68	0.71	120
285	0	72	257	100	173	0.24	82
286	0	89	126	41	89	63.47	95
289	0	81	187	77	72	0.32	166
290	0	71	212	78	99	1.37	110
291	0	83	188	59	179	3.54	139
292	0	56	142	45	135	1.01	141
296	0	67	218	37	155	4.49	109
297	1	68	203	34	194		109
298	0	78	158	46	135	2.13	204
300	0	76	240	92	88	11.28	110
301	0	103	146	43	157	15.64	94
303	0	110	209	48	127	1.04	92
307	1	71	200	52	88	40.5	150
308	0	61	171	46	85	33.94	133
309	0	61	193	55	171	1.89	199
310	0	36	198	55	167	2.3	137
311	0	73	157	51	115		167
312	0	60	199	49	165	2.25	124
313	1	69	134	66	103	158.51	147
314	1	45	209	45	93	3.51	128
317	0	18	204	70	97	20.39	126
318	0	72	194	39	136	45.52	105
319	0	42	157	58	195	3.37	118
320	0	60	197	49	208	1.88	103
322	0	50	147	50	80	0.38	97
323	0	89	156	42	163	1.73	133
324	0	57	177	71	100	0.36	109
325	0	32	187	63	178	82.79	136
326	0	65	208	79	201	2.76	102
327	0	37	149	49	182	1.13	99
328	0	62	209	54	160	7.48	184
330	0	54	277	39	211	3.61	170
331	1	70	197	31	197	31.08	92
332	0	37	122	22	115	116.69	255
333	1	68	150	31	160	45.99	180
335	0	82	166	42	114		105
337	0	87				35.32	104
338	0	104	205	75	174	4.87	99
339	0	87	158	59	55	0.96	83
340	1	59	184	38	311	2.22	298
341	0	62	279	59	111	2.53	139
342	0	72	155	56	77	1.63	103
343	0	70	225	73	86	4.1	132
344	0	79	208	56	91	0.43
345	0	72	132	42	104	0.23	134
347	0	78	230	61	174	2.87	104
348	0	47	117	44	64	47.96	101
349	1	68	165	43	132	87.04	319
352	0	71	167	39	99	10.47	114
353	1	50	168	28	128	28.27	124
354	1	64				67.31	110
355	0	49	152	40	96	12.02	134
356	1	84	191	35	103	9.41	127
357	0	73	185	56	126	1.94	93
359	0	80	162	52	75	1.07	96
360	0	63	279	72	265	4.3	116
361	0	40	158	47	141	53.03	262
362	0	73	234	54	204	6.22	104
363	0	77	169	57	93	1.58	131
364	0	75	286	47	252	1.56	125
367	0	94	140	40	294	1.53	138
369	0	79	159	50	234	3.37	151
370	0	42	118	41	169	2.06	174
371	0	62	243	50	401	1.69	148
372	0	32	185	37	112	7.8	156
377	0	71	217	47	331	1.51	204
379	0	68	221	40	101	0.67	120
380	0	95	170	43	104		108
382	0	59	208	50	141	0.74	115
383	0	86	257	52	117	1.26	100
384	0	82	164	41	109	2.94	86
385	0	52	203	36	230	4.32	125
386	0	84	163	36	181	25	109
387	0	51	125	28	114	250.05	218
388	0	40	168	37	304	2.4	299
390	0	60	274	49	243	4.18	89
392	0	115	313	57	242	1.08	99
393	0	42	228	52	157	3.39	153
395	0	75	175	53	130	6.17	125
396	0	84	131	43	46	11.94	97
397	0	84	150	46	62	3.1	95
398	1	58	222	83	84	3.18	191
399	1	69	151	50	118	9.84	136
400	0	67	245	43	243	31.83	157
402	0	58	159	42	155	1.83	180
404	0	111	215	50	252	0.41	95
405	0	44	211	55	103	4.38	102
406	0	68	325	105	88	1.77	97
407	0	57	198	41	197	230.79	205
409	0	75	190	51	363	1.62	133
411	0	55	255	74	124	9.65	93
412	0	89	303	53	154	5.31	95
415	0	102	187	52	85	0.63	98
416	0	86	169	61	64	0.89	104
417	0	53	202	50	303	8.2	142
418	0	61	168	55	92	1.39	96
419	1	65	160	31	309	2.83	330
420	0	50	185	56	69	11.95	258
421	1	58	246	36	270	13.39	242
422	0	128	268	57	154	310.78	128
423	0	101	172	41	101	106.35	82
424	0	76	151	31	153	8.73	198
425	0	79	186	82	65	0.34	106
426	1	34	140	47	88	2.76	121
427	0	83	205	36	155		121
428	0	44	140	50	136	4.01	160
429	1	79	207	79	88	4.64	111
430	0	56	127	43	102	0.58	168
431	0	85	217	84	69		116
433	0	60	249	71	107	0.89	91
436	0	85	214	42	225	0.29	105
438	0	85	206	58	130	5.12	100
439	0	79	283	70	144	3.02	89
441	0	70	206	56	162	1.55	129
442	0	44	268	64	143	3.17	109
444	1	66	191	38	218	2	157
445	0	49	244	44	197	1.64	92
446	0	77	264	47	416	1.79	216
447	0	61	336	49	191	1.69	115
448	0	75	201	40	169	14.77	102
450	0	92	237	47	98	9.33	129
452	1	68	112	41	66	20.04	90
453	1	55	112	34	112	116.3	184
454	0	57	160	61	115	16.49	188
455	0	79	172	34	147	2.15	195
456	0	69	142	33	206	4.99	112
458	0	52	284	42	265	1.79	136
459	0	90	226	42	189	61.14	123
460	1	46	196	62	86	21	271
462	0	77	223	49	272	1.62	104
463	0	55	182	59	81	1.39	150
464	0	47	170	29	701	4.31	141
465	0	76	207	59	156	1.24	103
466	0	81	268	61	163	0.45	103
467	0	98	223	35	255	3.42	118
468	0	60	186	67	100	1.67	94
469	0	92	161	50	125	0.19	106
470	0	50	207	38	161	25.23	280
472	0	27	87	36	49	8.06	85
473	0	66	177	38	176	1.31	130
474	0	90	181	75	104	0.72	98
476	0	34	171	42	73	136.92	183
477	0	75	206	61	404	14.78	98
478	0	39	238	51	148	1.9	115
479	1	83	188	43	87	6.86	107
480	0	77	212	35	192	26.08	155
481	0	70	183	45	167	0.45	92
482	0	72	244	64	335	1.28	118
483	0	87	117	41	80	15.02	261
484	0	73	201	28	171	302.65	129
485	0	64	216	61	93	3.51	105
486	1	78	198	39	119	236.94	201
487	1	88	181	33	245	49.56	150
489	0	79	245	71	61	0.57	94
490	0	39	220	54	87	6.81	90
491	0	62	158	57	86	3.67	128
494	0	76	221	69	180	1.61	103
499	1	48	140	35	168	4.92	235
500	0	65	205	53	246	10.54	102
502	0	101	204	83	85	2.79	90
503	0	77	168	52	84	0.45	134
504	0	67	206	42	120	1.49	93
505	0	94	134	35	131	1.01	102
506	0	80	197	50	121	1.11	116
507	0	80	208	33	155	3.06	165
508	0	91	212	66	69	2.34	98
509	0	60	151	50	115	0.72	199
511	0	43	127	31	92	1.34	132
512	1	72	168	33	80	168.42	133
513	0	90	241	73	223	0.18	109
514	0	59	166	59	93	3.6	116
515	1	60	160	54	108	3.73	107
516	1	80	160	39	138	1.17
517	0	81	185	52	87	0.15	74
518	0	91	234	54	220	3.3	110
519	0		244	77	94	0.96	101
520	0	55	225	42	160	1.06	113
523	0	74	151	65	85	0.37	104
524	1	105	181	26	125		116
525	1	77	198	36	104	175.98	151
526	1	67	281	57	96	151.7	124
527	0	111				30.88	90
528	0	47	150	50	139	3.96	116
529	0	56	230	37	294	1.13	120
530	0	93				0.51	106
532	0	88	139	49	101	0.74	96
534	0	75	226	49	347	1.39	166
535	0	84	186	50	128	1.3	150
536	1	68	204	33	258	18.35	181
537	0	79	228	49	230	0.61	115
539	0	72	186	36	144		214
541	0	83	160	49	82	67.43	146
542	0	92	169	40	95	0.12	99
543	0	81	249	55	106	0.16	110
544	0	101	214	77	88	0.82	106
545	0	78	160	40	147	9.03	139
546	0	52	191	35	111	16.87	101
547	0	82	136	45	97	1.95	110
550	0	95	198	65	65	0.69	108
551	0	81	173	62	108	2.49	94
552	0	104	180	58	99	0.25	106
553	0	80	171	55	119	0.74	138
554	0	39	153	43	121	1.7	108
555	1	94	175	39	130	3.59	109
559	0	89	186	56	57	0.41	87
560	0	68	252	44	203	14.4	146
561	0	90	210	31	199	2.91	90
568	0	60	144	27	136	9.16	108
569	1	118	198	38	245	13.29	141
570	0	98	266	81	88	6.13	116
571	0	64	169	41	88	3.06
572	0	72	265	46	197	5.46	153
573	0	53	200	71	114	1.05	107
575	0	68	207	66	103		135
576	0	100	116	30	71	63.61	125
577	0	62	214	51	118	5.84	115
578	0	46	204	57	105	2.05	98
579	0					3.71	92
580	0	61	220	36	193	1.25	125
581	0	87	167	41	119	34.21	122
582	0	66	148	50	156	17.65	102
583	0	74	270	50	241	2.61	126
584	0	66	178	40	192	0.49	129
585	0	96	185	60	85	5.83	107
586	0	109	133	55	95	0.2	95
587	0	63	177	43	114	1.82	101
589	0	77	279	79	153	5.17	128
590	0	84	166	54	93	0.44	111
591	0		271	55	98	1.21	100
592	0	81	224	64	92	6.53	101
593	1	51	200	31	253	0.8	212
594	0	63	208	39	89	0.15	98
595	0	109	202	25	236	0.84	120
596	0	48	171	71	77	0.59	167
597	0	42	137	58	82	3.06	94
599	0	92	164	45	61	107.54	121
600	0	81	160	36	74	26.47	110
601	0	72	166	37	152	2.16	111
602	0	86	257	44	257	3.08	105
606	0	81	184	56	102	2.81	90
609	1	67	186	47	138	6.82	115
610	0	56	231	53	166	1.79	225
612	0	96	155	48	95	119.3	123
613	1	72	261	50	210	77.29	142
616	0	52	268	51	122	0.3	99
617	0	76	195	57	154		117
619	0	29	161	38	145	5.18	108
620	0	57	287	48	187	75.45	159
622	0	65	175	46	261	105	95
624	0	79	173	42	114	5.59	100
625	0	71	165	47	113	0.44	118
626	1	60	233	35	204	40.82	168
627	0	69	171	49	74	2.3	86
628	0	39	441	60	291	3.8	96
629	0	80	145	54	68	0.09	84
630	1	87	198	31	150	8.94	143
631	0	61	153	42	118	74.45	142
632	0	62	145	43	89	14.99	116
633	0	80	230	54	112	0.19	149
634	0	48	88	15	79	48.96	98
635	0	115	199	31	259	4.92	102
637	0	99	210	51	163	0.73	101
638	0	82	172	65	99		98
639	0	26	229	33	257	42.61	154
640	0	69	164	43	172	16.17	123
642	0	74	266	35	288	4.54	117
645	0	93	189	37	156	11.09	132
646	0	60	208	38	229	4.41	114
648	0	102	167	39	323	1.33	85
649	1	76	177	49	160	42.79	177
650	1	53	220	50	839	14	149
651	0	65	114	29	101	3.83	135
652	0	91	160	38	128	0.53	93
653	0	58	211	62	197	2.23	175
654	1	79	193	30	188	89.67	140
658	0	73	167	49	104		95
659	0	73	184	46	251		104
660	0	77	265	74	141	1.78	88
662	1	53	106	20	73	69	106
663	0	51	188	47	95	0.84	115
666	0	45	180	61	92	5.45	205
667	1	82	193	45	106	0.89	110
668	0	62	267	55	134	2.21	131
669	1	78	135	46	142	7.05	130
670	0	65	211	39	92	1.53	97
671	0	95	195	37	110	2.36	89
672	1	70	144	58	74	169.39	143
674	0	107	192	35	208	6.89	100
675	0	106	176	34	127	8.49	337
676	0	110				1.63
677	0	92	222	62	92	2.71	97
678	0	74	132	37	120	4.23	110
679	0	76	143	37	92		102
680	0	77	134	44	36	0.46	118
681	0	60	316	64	75	0.5	104
682	0	58	214	68	127	1.21	93
683	1	115				29.94	81
684	0	48	130	43	41	0.89	118
687	0	79	179	42	139	1.35	154
688	0	53	182	42	123	0.66	176
689	0	70	195	37	242	2.24	97
690	0	92	269	56	108	1.65	100
692	0	93	141	43	155	0.86	105
693	0	85	196	50	78	7.76	104
696	0	124	223	53	139	1.92	84
697	0	65	185	73	58	0.27	94
699	0	65	209	44	153	2.17	107
700	0	56	302	59	173	10.44	222
702	0	52	182	34	232	32.63	111
703	0	95	196	65	134	1.45	128
704	0	57	180	46	89	8.54	102
707	0	60	217	57	102		86
709	0	58	194	56	125		85
710	0	89	220	95	60		98
711	0	54	185	76	77	0.58	87
712	0	51	199	57	53	1.35	86
713	0	111	220	45	280	1.9	104
716	0	76	158	27	147	63.38	168
717	0	68	152	36	84	0.43	109
719	0	100	260	41	201	0.44	87
720	0	92	308	70	191	0.48	113
721	0	72	168	57	100	1.06	162
722	0	79	233	50	83	7.58	113
724	0	69	243	49	132	4.97	124
725	0	127	139	42	86	2.18	104
726	0	59					184
727	0	92	244	40	179	1.05	90
728	0	81	310	65	273		118
729	0	86	224	39	196	96.91	154
730	0	59	117	33	68	16.92	132
731	0	117	144	39	78	1.29	96
734	0	82	207	50	79	1.56	124
735	0	85	228	37	263	6.13	122
736	0	87	194	35	106	43.79	107
737	0	34	167	40	185	2.11	148
738	0	61	254	51	106	1.57	92
739	0	45	206	46	165	29.17	126
741	1	73	204	42	133	5.26	91
743	0	75	200	30	130	25.7	149
745	0	74	291	60	112	1.34	88
746	0	87	206	57	60	3.76	110
748	1	60	77	23	72	4.29	103
749	0	55	292	52	122	2.71	104
750	0	42	115	45	74	4.78	107
751	0	66	174	50	198	0.52	132
753	0	109	143	57	57	0.12	85
754	0	104	200	49	68	1.11	87
755	0	66	186	52	92	4.36	107
756	0	85	262	47	252	6.33	94
758	0	62	181	40	112	1.33	106
759	0	78				4.23	116
760	0	82	206	57	89	5.71	88
762	0	96	287	59	168	0.2	123
764	0	45	241	54	96	6.44	113
765	0	71	130	40	247	3.5	111
766	0	72	199	27	167	7	103
767	0	94				3.65	138
769	0	68	226	45	120	2.01	122
770	0	44	223	48	81	9.01	112
772	1	67	267	58	157	3.46	110
773	0	95	168	35	291	1.24	141
774	0	89	246	63	81	28.99	91
775	0	56	246	49	144	1.49	110
776	0	69	211	68	107		142
777	0	92	145	50	117	2.4	115
778	0	53	118	38	126	0.5	97
779	0	44	229	141	114	40.72	129
781	0	82	251	50	120	0.65	93
782	0	96	172	46	49	3.05	114
783	0	109	236	54	98	1.89	109
784	0	68				12.9	158
785	0	81	151	36	204	1.89	163
786	0	75	229	48	122		87
787	0	66	155	27	186	11.95	376
788	0	83	156	32	191	1.87	116
789	0	65	154	37	120	5.81	97
790	0	69	244	54	90	8.07	86
791	0	73	139	29	87	1.81	166
792	0	53	257	58	126	3.58	121
793	0	83	143	30	134	54.44	305
794	0	77	223	78	79		100
795	0	44	133	51	146	0.45	167
796	0	58	277	63	119		130
797	0	63	199	46	226	3.24	145
798	0	32	183	73	86	0.22	115
799	0	62	221	60	143	5.66	94
800	0	52	163	50	86	28.78	98
802	0	115	135	40	69	0.77	97
803	0	67	195	42	141	8.01	149
804	0	83	206	33	163	18.61	117
806	0	50	229	91	117	2.92	299
808	0	74	224	48	110	0.46	94
809	0		299	54	288	3.31	124
810	0	73	148	49	149	0.63	94
812	1	62	122	30	87	51.92	190
813	0	67	123	28	152	3.34	131
814	0	98	178	44	98	14.74	114
815	1	65	202	44	110	3.47	120
817	1	69	89	35	89		74
819	1	95	252	38	217	6.32	195
820	0	70	118	17	65	14.75	92
822	0	78	139	35	209	5.1	96
823	0	36	150	39	99	14.92	148
824	0	61	197	29	178	17.87	116
825	0	34	185	32	489	96.18	122
828	0	65	134	29	108	16.08	141
829	0	65	158	47	130	3.14	104
830	0	58	202	42	152	9.65
831	0	60	137	28	138	15.05	152
832	0	78	247	49	206	1.29	100
835	0	64	191	50	348	15.06	169
836	0	63	104	32	79	1.57	104
837	0	90	186	30	150	244.93	111
838	0	34	119	36	85	26.14	198
840	1	68	322	45	393	12.76	167
841	1	62	210	58	178	6.53	138
842	0	58	211	52	126	2.95	104
843	0	72	164	59	71	49.53	163
846	0	70	201	44	163	0.54	150
847	0	58		46	66	0.63	106
849	0	64	188	60	68	1.65	94
851	0	70	208	48	102	6.88	146
853	1	40	194	34	140	10.63	98
854	0	45	166	47	120	1.04	109
855	1	55	203	66	124	26.29	141
860	1	55	188	43	120	237.08	91
861	0	53	180	39	171	1.02	142
862	0	49	212	62	156	0.58	179
863	0	60	219	52	124	1.24	111
864	1	47	201	35	172	77.19	161
867	0		134	35	90	2.99	113
868	0	46	167	46	87	16.03	98
869	0	62	155	43	106		104
870	1	62	184	50	60	2.49
872	0	43	222	47	135	1.81	110
873	0	84	192	60	125		99
874	1	56	223	41	167		90
875	0	66	126	39	106		91
876	0	101	126	25	67	37.93	102
877	0	68	153	39	115		105
878	0	61	220	54	127		126
879	0	66	152	72	65	0.71	129
881	0	57	152	40	134	13.42	112
882	0	62	254	64	102	0.57	100
883	1	63	151	50	72	5.13	110
885	1	80	229	47	79	2.97	107
886	0	96	126	44	40	0.26	93
887	0	38	131	33	160	2.92	95
888	0	78	202	40	152	2.38	104
889	0	68	162	28	299	14.91	230
890	1	75	170	35	135	0.56	150
891	1	62	164	21	156	95.12	112
892	1	68	220	45	117	46.73	169
894	0	65	165	41	90	4.2	102
895	0	91	207	64	64	4.81	114
897	0	66	161	31	235	1.74	92
898	0	78	228	32	177	7.24	111
900	0	63	205	35	130	0.33	107
902	0	57	169	42	108	4.72	95
903	1	64	158	40	141	0.7	112
905	0	73	179	23	131	73.57	96
906	0	81	181	51	171		155
907	0	67	225	57	99	5.04	131
910	0	49	255	39	199	2.99	131
911	0	69	304	48	313	3.44	105
912	0	87	200	35	161	1.57	108
913	0	50	205	87	59	1.13	85
915	0	77	231	43	87		109
916	0	40	117	34	114	10.19	154
917	1	79	172	40	92	12.06	95
918	0	40				195.36	119
920	1	86	218	67	158	17.19	162
921	1	64	134	40	116	2.18	99
926	1	55	206	52	145	5.73	108
927	1	66				107.18	114
928	1	45	197	56	108	3.18
929	0	94	217	94	97	1.01	92
930	1	64	145	25	165	24.25	117
932	1	58	264	75	89	7.19	137
933	0	51	191	36	198	4.09	201
934	0	54	171	35	96	1.1	82
935	0	64	216	59	133	3.17	139
936	0	47	188	41	257	2.21	178
939	0	31	163	59	102	37.58	126
942	0	54	226	41	98	0.66	85
944	0	46	128	40	92	2.97	109
946	0	59	190	38	138	2.44
947	0	86	211	67	127	0.59	93
948	0	59	180	58	118	0.24	111
950	1	77	310	45	187	21.6	117
951	1	63	220	32	222	2.8	197
952	1	91	286	56	170		315
953	1	56	202	48	165	20.4	234
957	0	66	197	48	164		167
959	1	79	163	36	162	7.23	99
960	0	51	266	63	171		102
961	0	43	162	37	136	1.99	159
962	0	63	183	59	105		123
963	0	97					97
965	0	61	225	56	117	2.44	93
966	0	70	175	59	120	1.15	111
969	1	40	132	32	135	215.04	158
970	0	101	217	41	138	6.77	153
971	0	76	99	33	132	2.2	118
972	0		131	47	119	0.75	122
973	0	75	246	47	268	9.39	102
975	0	77	202	46	114	6.39	131
976	0	51	180	52	110	1.45	117
977	0	61	182	55	171	2.51	96
978	0	105	226	56	139	0.25	89
979	0	64		30	254	16.26	168
980	0	43	337	93	168	1.89	160
981	0	111	241	75	131	0.25	107
983	0	69	278	54	149		105
984	0	105	201	42	149	1.16	126
985	0	68	196	55	74	0.52	101
986	0	67	156	44	125	3.47	107
987	0	21	183	57	122	6.76	130
991	0	83	127	21	109	10.21	124
992	0	85	97	20	99	26.63	101
993	0	90	226	32	129	7.96	102
995	0	50	120	56	94	3.22	109
996	0	91	200	50	112	10.72	93
997	1	35	261	44	110	13.3	131
999	0	64	148	31	160	1.15	129
1000	0	45	191	42	136	1.31	104
1003	0	80	162	39	91	230.6	95
1004	1	57	180	42	106	1.39	118
1005	1	46	164	30	163	126.38	121
1006	0	66	142	35	174	0.19	97
1007	0	76	151	46	161	0.6	81
1011	0	62	169	169	90	10.2	120
1012	0	85	155	35	149	0.6	112
1014	0	61	241	64	82	2.31	102
1016	0	55	170	38	175	5.45	99
1017	0	58				7.92	117
1018	0	63	212	50	89	1.15	120
1019	0	37	127	41	87	3.79	96
1021	1	86	126	46	79	13.34
1022	0	69	78	13	154	25.93	121
1023	0	59	230	52	100	14.3	106
1025	1	40	138	61	42	34.57	118
1026	0	97	213	56	115	2.82	111
1030	0	62	193	43	154	6.38	90
1032	0	75	258	59	168	4.32	100
1035	0	47	117	37	151	0.35	182
1036	0	85	204	46	116	7.29
1037	0	85	172	40	96	0.47	82
1038	0	76	212	51	114	26.07	98
1039	0	73	121	35	73	61.54	91
1040	0	71	193	43	438	3.45	122
1042	0	78	199	61	117	3.09	135
1045	0	56	205	38	225	14.48	121
1047	1	64	284	52	229	47.73
